# Supplementary material for: Genetic polymorphisms and forensic efficiency of 19 X-chromosomal STR loci for Xinjiang Mongolian population
Source: PeerJ. 2018 Jul 3;6:e5117. doi: 10.7717/peerj.5117 (PMC6034600; doi:10.7717/peerj.5117)
Supplement: Supplemental Information 2 [file peerj-06-5117-s002.xlsx]

## Sheet: Sheet1
Supplementary Table 2. The allele frequencies of 19 X-STRs in Xinjiang Mongolians.
Allele	DXS8378			DXS7423			DXS10148			DXS10159			DXS10134			DXS7424			DXS10164			DXS10162			DXS7132			DXS10079			DXS6789			DXS101			DXS10103			DXS10101			HPRTB			DXS6809			DXS10075
	male	female	pooling	male	female	pooling	male	female	pooling	male	female	pooling	male	female	pooling	male	female	pooling	male	female	pooling	male	female	pooling	male	female	pooling	male	female	pooling	male	female	pooling	male	female	pooling	male	female	pooling	male	female	pooling	male	female	pooling	male	female	pooling	male
8		0.0045045	0.003003																	0.018018	0.012012
8.1
9	0.0258065	0.0630631	0.0506442													0.00645161	0.0045045	0.00515354	0.0387097	0.018018	0.0249152																						0.00645161		0.00215054
10	0.509677	0.459459	0.476199																0.554839	0.572072	0.566328																							0.00900901	0.00600601
11	0.258065	0.238739	0.245181													0.0193548	0.018018	0.0184636	0.277419	0.274775	0.275656				0.0129032	0.0045045	0.00730408																0.0322581	0.036036	0.0347767
12	0.206452	0.202703	0.203952													0.0193548	0.0225225	0.0214666	0.122581	0.0945946	0.103923				0.0903226	0.108108	0.10218																0.277419	0.238739	0.251632
13		0.0225225	0.015015	0.0129032	0.0405405	0.0313281										0.083871	0.0900901	0.088017		0.0225225	0.015015		0.0135135	0.00900901	0.180645	0.162162	0.168323																0.4	0.382883	0.388589
14		0.00900901	0.00600601	0.316129	0.301802	0.306578										0.16129	0.135135	0.143854	0.00645161		0.00215054				0.335484	0.36036	0.352068				0.00645161		0.00215054										0.232258	0.22973	0.230573
15				0.541935	0.527027	0.531997										0.167742	0.225225	0.206064							0.309677	0.292793	0.298421				0.0580645	0.0945946	0.0824179				0.0451613	0.0540541	0.0510898				0.0516129	0.0990991	0.0832704				0.00645161
15.3
16				0.122581	0.117117	0.118938										0.425806	0.405405	0.412206				0.0387097	0.0585586	0.0519423	0.0580645	0.045045	0.0493849	0.0774194	0.018018	0.0378185	0.167742	0.234234	0.21207		0.0045045	0.003003	0.206452	0.202703	0.203952					0.0045045	0.003003				0.187097
16.2																																																	0.0193548
17				0.00645161	0.0135135	0.0111595	0.00645161	0.00900901	0.00815654							0.103226	0.0855856	0.0914657				0.180645	0.135135	0.150305	0.0129032	0.0225225	0.0193161	0.0774194	0.0855856	0.0828635	0.0193548	0.0045045	0.00945462				0.0903226	0.108108	0.10218										0.380645
17.2																																																	0.0387097
18							0.154839	0.144144	0.147709							0.0129032	0.0135135	0.0133101					0.00900901	0.00600601													0.206452	0.202703	0.203952										0.335484
18.1							0.00645161		0.00215054													0.258065	0.238739	0.245181				0.187097	0.261261	0.23654	0.0774194		0.0258065
18.2
19							0.0322581	0.036036	0.0347767																							0.045045	0.03003				0.354839	0.315315	0.32849										0.0258065
19.1							0.00645161		0.00215054													0.43871	0.427928	0.431522		0.0045045	0.003003	0.0774194	0.121622	0.106888				0.0129032		0.00430108
19.2																													0.0045045	0.003003
20							0.0322581	0.018018	0.0227647													0.0645161	0.103604	0.0905744				0.341935	0.247748	0.279144	0.283871	0.301802	0.295825		0.0045045	0.003003	0.083871	0.103604	0.0970261										0.00645161
21							0.0129032		0.00430108														0.00900901	0.00600601				0.16129	0.175676	0.170881	0.245161	0.225225	0.231871	0.0193548	0.018018	0.0184636	0.0129032	0.0135135	0.0133101
21.1							0.0193548	0.0135135	0.0154606
22							0.00645161	0.0045045	0.00515354		0.0045045	0.003003										0.0193548	0.0045045	0.00945462				0.0451613	0.0720721	0.0631018	0.103226	0.0855856	0.0914657	0.0580645	0.0225225	0.0343699
22.1							0.0580645	0.045045	0.0493849
23								0.0045045	0.003003	0.0451613	0.0585586	0.0540928																0.0322581	0.0045045	0.0137557	0.0387097	0.00900901	0.0189092	0.148387	0.112613	0.124537
23.1							0.0516129	0.036036	0.0412283
24							0.00645161	0.0045045	0.00515354	0.270968	0.22973	0.243476																	0.00900901	0.00600601				0.245161	0.283784	0.27091
24.1							0.109677	0.0810811	0.0906132
25										0.283871	0.256757	0.265795																						0.116129	0.202703	0.173845
25.1							0.109677	0.13964	0.129652
26										0.219355	0.220721	0.220265																						0.225806	0.175676	0.192386
26.1							0.0903226	0.144144	0.126204		0.0045045	0.003003
26.2																																								0.0129032		0.00430108
27										0.141935	0.184685	0.170435																						0.083871	0.0855856	0.085014				0.00645161		0.00215054
27.1							0.109677	0.0945946	0.0996222
27.2							0.0129032	0.0045045	0.00730408																															0.0129032	0.0045045	0.00730408
28										0.0387097	0.036036	0.0369272																						0.0387097	0.0540541	0.0489393				0.0516129	0.0540541	0.0532403
28.1							0.083871	0.121622	0.109038
28.2							0.0258065		0.00860215																															0.0129032	0.0225225	0.0193161
29											0.0045045	0.003003																						0.0322581	0.0135135	0.0197617				0.0258065	0.0405405	0.0356292				0.0129032	0.018018	0.0163131
29.1							0.0193548	0.0720721	0.0544997
29.2																																								0.0709677	0.0720721	0.071704
30													0.00645161		0.00215054																				0.0135135	0.00900901				0.109677	0.112613	0.111634				0.0193548	0.0225225	0.0214666
30.1							0.0322581	0.018018	0.0227647
30.2								0.0045045	0.003003																															0.141935	0.135135	0.137402
31													0.00645161		0.00215054																				0.0045045	0.003003				0.129032	0.0990991	0.109077				0.122581	0.166667	0.151971
31.1							0.00645161		0.00215054
31.2																																								0.0967742	0.126126	0.116342
32													0.0129032	0.0225225	0.0193161																			0.0193548	0.0045045	0.00945462				0.154839	0.135135	0.141703				0.180645	0.148649	0.159314
32.1								0.0045045	0.003003
32.2																																								0.083871	0.0900901	0.088017
33													0.0516129	0.0315315	0.0382253																									0.0645161	0.0585586	0.0605444				0.348387	0.306306	0.320333
33.1							0.00645161		0.00215054
33.2																																								0.0193548	0.0225225	0.0214666
34													0.116129	0.0900901	0.0987697																										0.00900901	0.00600601				0.2	0.166667	0.177778
34.2																																									0.00900901	0.00600601
35													0.187097	0.193694	0.191495																									0.00645161	0.00900901	0.00815654				0.083871	0.108108	0.100029
35.1														0.0045045	0.003003
35.3													0.00645161		0.00215054
36													0.2	0.220721	0.213814																															0.0129032	0.0495495	0.0373341
36.3														0.0045045	0.003003
37													0.174194	0.171171	0.172179																															0.00645161	0.0045045	0.00515354
37.3													0.0516129	0.0585586	0.0562433
38													0.0580645	0.0810811	0.0734089																															0.0129032	0.00900901	0.0103071
38.3														0.0135135	0.00900901
39													0.0645161	0.0585586	0.0605444
39.3													0.0258065	0.0135135	0.0176112
40														0.0135135	0.00900901
40.3													0.00645161		0.00215054
41.3													0.00645161	0.00900901	0.00815654
42.3													0.0193548	0.0045045	0.00945462
43.3														0.0045045	0.003003
44.3													0.00645161	0.0045045	0.00515354
9947A	10	11		14	15		22.1	23.1		24	25		35	36		14	16		10	10		19	19		12	12		20			21	22		24	26		17	17		30	31		14	14		31	34		17
off-ladder alleles are marked in red
[truncated: 8 more columns]
