# Supplementary material for: Genetic polymorphisms and forensic efficiency of 19 X-chromosomal STR loci for Xinjiang Mongolian population
Source: PeerJ. 2018 Jul 3;6:e5117. doi: 10.7717/peerj.5117 (PMC6034600; doi:10.7717/peerj.5117)
Supplement: Supplemental Information 4 [file peerj-06-5117-s004.xls]

## Sheet: Sheet1
Supplementary Table 4. The p values of LD tests for 19 X-STR loci in Xinjiang Mongolian minority.
loci	DXS10135	DXS10074	DXS10075	DXS6809	HPRTB	DXS10101	DXS10103	DXS101	DXS6789	DXS10079	DXS7132	DXS10162	DXS10164	DXS7424	DXS10134	DXS10159	DXS10148	DXS7423
DXS10074	0.238806
DXS10075	0.221034	0.969336
DXS6809	0.570784	0.382424	0.134256
HPRTB	0.187994	0.458594	0.097042	0.753388
DXS10101	0.244258	0.767184	0.685242	0.62916	0.061648
DXS10103	0.915034	0.909738	0.456212	0.499476	0.059704	0.000978
DXS101	1	0.288806	0.934036	0.405928	0.43487	0.824194	0.231148
DXS6789	0.403716	0.097378	0.373532	0.638964	0.58822	0.158518	0.205926	0.648786
DXS10079	0.972868	0.71024	0.771458	0.00043	0.003964	0.001116	0.256008	0.591228	0.111864
DXS7132	0.733378	0.81845	0.114858	0.02922	0.608528	0.13534	0.264162	0.124066	0.905886	0.897014
DXS10162	0.517764	0.789946	0.16582	0.117082	0.221274	0.225224	0.977148	0.27442	0.368586	0.34044	0.534628
DXS10164	0.182482	0.55523	0.930136	0.531884	0.855984	0.974834	0.923764	0.720096	0.336936	0.357548	0.948412	0.004172
DXS7424	0.93938	0.474154	0.090976	0.58435	0.493572	0.62767	0.867804	0.608992	0.376476	0.834224	0.82422	0.760128	0.039694
DXS10134	0.221878	0.661488	0.204602	0.80297	0.650982	0.054222	0.890962	0.570224	0.669206	0.496486	0.625578	0.164396	0.073532	0.638176
DXS10159	0.960388	0.121176	0.548646	0.39242	0.783562	0.377558	0.239102	0.269662	0.204438	0.47117	0.715854	0.62427	0.029844	0.6073	0.786908
DXS10148	0.149136	0.240244	0.867644	0.730744	0.731986	0.03303	0.922586	0.314374	0.318442	0.958372	0.124076	0.2527	0.338652	0.266444	0.02443	0.92643
DXS7423	0.582338	0.459688	0.39777	0.8231	0.721878	0.08038	0.907296	0.884814	0.869392	0.398298	0.787258	0.39454	0.4846	0.161874	0.103954	0.51521	0.186762
DXS8378	0.781028	0.092234	0.398038	0.281068	0.483334	0.843338	0.870946	0.35146	0.416478	0.367436	0.407614	0.658806	0.49979	0.532388	0.73222	0.49463	0.050656	0.311698
significance level is 0.00029 (p = 0.05/171)
